# Supplementary material for: Population differentiation in allele frequencies of obesity-associated SNPs
Source: BMC Genomics. 2017 Nov 10;18:861. doi: 10.1186/s12864-017-4262-9 (PMC5681842; doi:10.1186/s12864-017-4262-9)
Supplement: Supplementary file 1 — Effect allele frequencies in 26 populations for obesity SNPs. The table lists 225 obesity-associated SNPs and their effect allele frequencies in 26 populations surveyed in the 1000 Genomes Project. (XLSX 229 kb) [file 12864_2017_4262_MOESM1_ESM.xlsx]

## Sheet: obesity risk SNPs
		Additional file 1: Table S1. Effect allele frequencies in 26 populations for obesity risk SNPs
SNP ID	effect allele	other allele	population	effect allele number	other allele number	total allele number	effect allele frequency	population	effect allele number	other allele number	total allele number	effect allele frequency	population	effect allele number	other allele number	total allele number	effect allele frequency	population	effect allele number	other allele number	total allele number	effect allele frequency	population	effect allele number	other allele number	total allele number	effect allele frequency	population	effect allele number	other allele number	total allele number	effect allele frequency	population	effect allele number	other allele number	total allele number	effect allele frequency	population	effect allele number	other allele number	total allele number	effect allele frequency	population	effect allele number	other allele number	total allele number	effect allele frequency	population	effect allele number
rs10458787	G	A	ACB	137	55	192	0.713542	ASW	93	29	122	0.762295	BEB	142	30	172	0.825581	CDX	185	1	186	0.994624	CEU	139	59	198	0.70202	CHB	206	0	206	1	CHS	210	0	210	1	CLM	147	41	188	0.781915	ESN	123	75	198	0.621212	FIN	152
rs16923476	A	G	ACB	49	143	192	0.255208	ASW	39	83	122	0.319672	BEB	18	154	172	0.104651	CDX	2	184	186	0.0107527	CEU	5	193	198	0.0252525	CHB	1	205	206	0.00485437	CHS	0	210	210	0	CLM	24	164	188	0.12766	ESN	64	134	198	0.323232	FIN	3
rs7081678	A	G	ACB	6	186	192	0.03125	ASW	3	119	122	0.0245902	BEB	2	170	172	0.0116279	CDX	4	182	186	0.0215054	CEU	12	186	198	0.0606061	CHB	4	202	206	0.0194175	CHS	1	209	210	0.0047619	CLM	10	178	188	0.0531915	ESN	3	195	198	0.0151515	FIN	17
rs2116830	G	T	ACB	185	7	192	0.963542	ASW	115	7	122	0.942623	BEB	166	6	172	0.965116	CDX	186	0	186	1	CEU	156	42	198	0.787879	CHB	206	0	206	1	CHS	210	0	210	1	CLM	163	25	188	0.867021	ESN	198	0	198	1	FIN	168
rs11191580	C	T	ACB	4	188	192	0.0208333	ASW	3	119	122	0.0245902	BEB	38	134	172	0.22093	CDX	46	140	186	0.247312	CEU	12	186	198	0.0606061	CHB	61	145	206	0.296117	CHS	59	151	210	0.280952	CLM	22	166	188	0.117021	ESN	0	198	198	0	FIN	10
rs2237892	T	C	ACB	16	176	192	0.0833333	ASW	13	109	122	0.106557	BEB	9	163	172	0.0523256	CDX	67	119	186	0.360215	CEU	15	183	198	0.0757576	CHB	70	136	206	0.339806	CHS	73	137	210	0.347619	CLM	40	148	188	0.212766	ESN	13	185	198	0.0656566	FIN	17
rs10769908	C	T	ACB	54	138	192	0.28125	ASW	44	78	122	0.360656	BEB	51	121	172	0.296512	CDX	79	107	186	0.424731	CEU	110	88	198	0.555556	CHB	103	103	206	0.5	CHS	90	120	210	0.428571	CLM	79	109	188	0.420213	ESN	54	144	198	0.272727	FIN	101
rs4929949	C	T	ACB	66	126	192	0.34375	ASW	46	76	122	0.377049	BEB	51	121	172	0.296512	CDX	79	107	186	0.424731	CEU	110	88	198	0.555556	CHB	98	108	206	0.475728	CHS	89	121	210	0.42381	CLM	78	110	188	0.414894	ESN	65	133	198	0.328283	FIN	101
rs11042023	C	T	ACB	103	89	192	0.536458	ASW	67	55	122	0.54918	BEB	75	97	172	0.436047	CDX	71	115	186	0.38172	CEU	131	67	198	0.661616	CHB	78	128	206	0.378641	CHS	90	120	210	0.428571	CLM	95	93	188	0.505319	ESN	106	92	198	0.535354	FIN	128
rs988712	G	T	ACB	186	6	192	0.96875	ASW	113	9	122	0.92623	BEB	124	48	172	0.72093	CDX	158	28	186	0.849462	CEU	145	53	198	0.732323	CHB	181	25	206	0.878641	CHS	176	34	210	0.838095	CLM	122	66	188	0.648936	ESN	198	0	198	1	FIN	156
rs7481311	T	C	ACB	61	131	192	0.317708	ASW	46	76	122	0.377049	BEB	31	141	172	0.180233	CDX	38	148	186	0.204301	CEU	48	150	198	0.242424	CHB	52	154	206	0.252427	CHS	48	162	210	0.228571	CLM	55	133	188	0.292553	ESN	62	136	198	0.313131	FIN	40
rs925946	T	G	ACB	55	137	192	0.286458	ASW	36	86	122	0.295082	BEB	65	107	172	0.377907	CDX	14	172	186	0.0752688	CEU	67	131	198	0.338384	CHB	7	199	206	0.0339806	CHS	13	197	210	0.0619048	CLM	49	139	188	0.260638	ESN	53	145	198	0.267677	FIN	59
rs6265	C	T	ACB	186	6	192	0.96875	ASW	117	5	122	0.959016	BEB	128	44	172	0.744186	CDX	96	90	186	0.516129	CEU	159	39	198	0.80303	CHB	102	104	206	0.495146	CHS	99	111	210	0.471429	CLM	158	30	188	0.840426	ESN	198	0	198	1	FIN	165
rs11030104	A	G	ACB	186	6	192	0.96875	ASW	114	8	122	0.934426	BEB	116	56	172	0.674419	CDX	96	90	186	0.516129	CEU	151	47	198	0.762626	CHB	102	104	206	0.495146	CHS	99	111	210	0.471429	CLM	152	36	188	0.808511	ESN	198	0	198	1	FIN	162
rs10767664	A	T	ACB	181	11	192	0.942708	ASW	111	11	122	0.909836	BEB	115	57	172	0.668605	CDX	95	91	186	0.510753	CEU	149	49	198	0.752525	CHB	104	102	206	0.504854	CHS	99	111	210	0.471429	CLM	151	37	188	0.803191	ESN	197	1	198	0.994949	FIN	162
rs2030323	C	A	ACB	181	11	192	0.942708	ASW	111	11	122	0.909836	BEB	115	57	172	0.668605	CDX	95	91	186	0.510753	CEU	149	49	198	0.752525	CHB	104	102	206	0.504854	CHS	99	111	210	0.471429	CLM	151	37	188	0.803191	ESN	197	1	198	0.994949	FIN	162
rs652722	C	T	ACB	87	105	192	0.453125	ASW	61	61	122	0.5	BEB	132	40	172	0.767442	CDX	98	88	186	0.526882	CEU	144	54	198	0.727273	CHB	131	75	206	0.635922	CHS	132	78	210	0.628571	CLM	106	82	188	0.56383	ESN	90	108	198	0.454545	FIN	143
rs3817334	T	C	ACB	56	136	192	0.291667	ASW	28	94	122	0.229508	BEB	58	114	172	0.337209	CDX	22	164	186	0.11828	CEU	80	118	198	0.40404	CHB	64	142	206	0.31068	CHS	64	146	210	0.304762	CLM	76	112	188	0.404255	ESN	32	166	198	0.161616	FIN	79
rs10838738	G	A	ACB	14	178	192	0.0729167	ASW	10	112	122	0.0819672	BEB	58	114	172	0.337209	CDX	22	164	186	0.11828	CEU	70	128	198	0.353535	CHB	64	142	206	0.31068	CHS	65	145	210	0.309524	CLM	64	124	188	0.340426	ESN	6	192	198	0.030303	FIN	75
rs564343	A	G	ACB	150	42	192	0.78125	ASW	89	33	122	0.729508	BEB	71	101	172	0.412791	CDX	122	64	186	0.655914	CEU	77	121	198	0.388889	CHB	149	57	206	0.723301	CHS	146	64	210	0.695238	CLM	112	76	188	0.595745	ESN	156	42	198	0.787879	FIN	79
rs1048466	G	A	ACB	153	39	192	0.796875	ASW	100	22	122	0.819672	BEB	135	37	172	0.784884	CDX	110	76	186	0.591398	CEU	150	48	198	0.757576	CHB	149	57	206	0.723301	CHS	138	72	210	0.657143	CLM	146	42	188	0.776596	ESN	164	34	198	0.828283	FIN	126
rs3782724	G	A	ACB	94	98	192	0.489583	ASW	57	65	122	0.467213	BEB	37	135	172	0.215116	CDX	39	147	186	0.209677	CEU	10	188	198	0.0505051	CHB	53	153	206	0.257282	CHS	46	164	210	0.219048	CLM	24	164	188	0.12766	ESN	125	73	198	0.631313	FIN	27
rs718314	G	A	ACB	34	158	192	0.177083	ASW	23	99	122	0.188525	BEB	50	122	172	0.290698	CDX	107	79	186	0.575269	CEU	45	153	198	0.227273	CHB	158	48	206	0.76699	CHS	150	60	210	0.714286	CLM	79	109	188	0.420213	ESN	38	160	198	0.191919	FIN	65
rs10875976	A	G	ACB	54	138	192	0.28125	ASW	40	82	122	0.327869	BEB	70	102	172	0.406977	CDX	63	123	186	0.33871	CEU	85	113	198	0.429293	CHB	67	139	206	0.325243	CHS	86	124	210	0.409524	CLM	63	125	188	0.335106	ESN	53	145	198	0.267677	FIN	94
rs7138803	A	G	ACB	28	164	192	0.145833	ASW	23	99	122	0.188525	BEB	55	117	172	0.319767	CDX	35	151	186	0.188172	CEU	64	134	198	0.323232	CHB	62	144	206	0.300971	CHS	70	140	210	0.333333	CLM	51	137	188	0.271277	ESN	29	169	198	0.146465	FIN	65
rs1443512	A	C	ACB	113	79	192	0.588542	ASW	66	56	122	0.540984	BEB	58	114	172	0.337209	CDX	22	164	186	0.11828	CEU	44	154	198	0.222222	CHB	51	155	206	0.247573	CHS	39	171	210	0.185714	CLM	47	141	188	0.25	ESN	140	58	198	0.707071	FIN	52
rs7302017	G	A	ACB	54	138	192	0.28125	ASW	36	86	122	0.295082	BEB	63	109	172	0.366279	CDX	79	107	186	0.424731	CEU	28	170	198	0.141414	CHB	95	111	206	0.461165	CHS	82	128	210	0.390476	CLM	65	123	188	0.345745	ESN	62	136	198	0.313131	FIN	34
rs11109072	A	C	ACB	63	129	192	0.328125	ASW	42	80	122	0.344262	BEB	28	144	172	0.162791	CDX	67	119	186	0.360215	CEU	11	187	198	0.0555556	CHB	63	143	206	0.305825	CHS	58	152	210	0.27619	CLM	23	165	188	0.12234	ESN	63	135	198	0.318182	FIN	7
rs2373011	C	G	ACB	89	103	192	0.463542	ASW	43	79	122	0.352459	BEB	99	73	172	0.575581	CDX	67	119	186	0.360215	CEU	107	91	198	0.540404	CHB	73	133	206	0.354369	CHS	85	125	210	0.404762	CLM	116	72	188	0.617021	ESN	71	127	198	0.358586	FIN	112
rs12229654	T	G	ACB	192	0	192	1	ASW	122	0	122	1	BEB	172	0	172	1	CDX	178	8	186	0.956989	CEU	198	0	198	1	CHB	172	34	206	0.834951	CHS	152	58	210	0.72381	CLM	188	0	188	1	ESN	198	0	198	1	FIN	198
rs671	G	A	ACB	191	1	192	0.994792	ASW	122	0	122	1	BEB	172	0	172	1	CDX	178	8	186	0.956989	CEU	198	0	198	1	CHB	173	33	206	0.839806	CHS	153	57	210	0.728571	CLM	188	0	188	1	ESN	198	0	198	1	FIN	198
rs4771122	G	A	ACB	40	152	192	0.208333	ASW	31	91	122	0.254098	BEB	45	127	172	0.261628	CDX	54	132	186	0.290323	CEU	49	149	198	0.247475	CHB	41	165	206	0.199029	CHS	43	167	210	0.204762	CLM	43	145	188	0.228723	ESN	43	155	198	0.217172	FIN	60
rs9568867	A	G	ACB	10	182	192	0.0520833	ASW	7	115	122	0.057377	BEB	33	139	172	0.19186	CDX	53	133	186	0.284946	CEU	24	174	198	0.121212	CHB	59	147	206	0.286408	CHS	45	165	210	0.214286	CLM	52	136	188	0.276596	ESN	4	194	198	0.020202	FIN	27
rs7989336	A	G	ACB	131	61	192	0.682292	ASW	82	40	122	0.672131	BEB	107	65	172	0.622093	CDX	86	100	186	0.462366	CEU	87	111	198	0.439394	CHB	102	104	206	0.495146	CHS	113	97	210	0.538095	CLM	85	103	188	0.452128	ESN	135	63	198	0.681818	FIN	114
rs11847697	T	C	ACB	79	113	192	0.411458	ASW	45	77	122	0.368852	BEB	14	158	172	0.0813953	CDX	5	181	186	0.0268817	CEU	5	193	198	0.0252525	CHB	0	206	206	0	CHS	0	210	210	0	CLM	13	175	188	0.0691489	ESN	85	113	198	0.429293	FIN	7
rs1957894	T	G	ACB	137	55	192	0.713542	ASW	85	37	122	0.696721	BEB	23	149	172	0.133721	CDX	95	91	186	0.510753	CEU	18	180	198	0.0909091	CHB	66	140	206	0.320388	CHS	88	122	210	0.419048	CLM	33	155	188	0.175532	ESN	163	35	198	0.823232	FIN	15
rs7141420	T	C	ACB	127	65	192	0.661458	ASW	75	47	122	0.614754	BEB	105	67	172	0.610465	CDX	96	90	186	0.516129	CEU	105	93	198	0.530303	CHB	69	137	206	0.334951	CHS	87	123	210	0.414286	CLM	109	79	188	0.579787	ESN	126	72	198	0.636364	FIN	112
rs2370983	A	G	ACB	176	16	192	0.916667	ASW	104	18	122	0.852459	BEB	111	61	172	0.645349	CDX	96	90	186	0.516129	CEU	133	65	198	0.671717	CHB	69	137	206	0.334951	CHS	88	122	210	0.419048	CLM	134	54	188	0.712766	ESN	182	16	198	0.919192	FIN	130
rs10150332	C	T	ACB	96	96	192	0.5	ASW	42	80	122	0.344262	BEB	19	153	172	0.110465	CDX	1	185	186	0.00537634	CEU	50	148	198	0.252525	CHB	0	206	206	0	CHS	0	210	210	0	CLM	37	151	188	0.196809	ESN	88	110	198	0.444444	FIN	42
rs10146997	G	A	ACB	89	103	192	0.463542	ASW	36	86	122	0.295082	BEB	19	153	172	0.110465	CDX	1	185	186	0.00537634	CEU	50	148	198	0.252525	CHB	0	206	206	0	CHS	0	210	210	0	CLM	38	150	188	0.202128	ESN	82	116	198	0.414141	FIN	42
rs8005845	T	C	ACB	139	53	192	0.723958	ASW	86	36	122	0.704918	BEB	118	54	172	0.686047	CDX	172	14	186	0.924731	CEU	134	64	198	0.676768	CHB	177	29	206	0.859223	CHS	192	18	210	0.914286	CLM	110	78	188	0.585106	ESN	136	62	198	0.686869	FIN	150
rs12594515	C	G	ACB	58	134	192	0.302083	ASW	44	78	122	0.360656	BEB	87	85	172	0.505814	CDX	101	85	186	0.543011	CEU	88	110	198	0.444444	CHB	115	91	206	0.558252	CHS	116	94	210	0.552381	CLM	71	117	188	0.37766	ESN	52	146	198	0.262626	FIN	101
rs1426654	A	G	ACB	20	172	192	0.104167	ASW	23	99	122	0.188525	BEB	92	80	172	0.534884	CDX	0	186	186	0	CEU	198	0	198	1	CHB	6	200	206	0.0291262	CHS	4	206	210	0.0190476	CLM	135	53	188	0.718085	ESN	5	193	198	0.0252525	FIN	196
rs8028313	C	G	ACB	133	59	192	0.692708	ASW	80	42	122	0.655738	BEB	117	55	172	0.680233	CDX	96	90	186	0.516129	CEU	158	40	198	0.79798	CHB	98	108	206	0.475728	CHS	113	97	210	0.538095	CLM	119	69	188	0.632979	ESN	119	79	198	0.60101	FIN	166
rs4776970	A	T	ACB	94	98	192	0.489583	ASW	54	68	122	0.442623	BEB	88	84	172	0.511628	CDX	52	134	186	0.27957	CEU	126	72	198	0.636364	CHB	41	165	206	0.199029	CHS	60	150	210	0.285714	CLM	91	97	188	0.484043	ESN	77	121	198	0.388889	FIN	130
rs2241423	G	A	ACB	123	69	192	0.640625	ASW	74	48	122	0.606557	BEB	119	53	172	0.69186	CDX	81	105	186	0.435484	CEU	158	40	198	0.79798	CHB	78	128	206	0.378641	CHS	94	116	210	0.447619	CLM	117	71	188	0.62234	ESN	113	85	198	0.570707	FIN	167
rs12324805	C	A	ACB	28	164	192	0.145833	ASW	19	103	122	0.155738	BEB	90	82	172	0.523256	CDX	60	126	186	0.322581	CEU	57	141	198	0.287879	CHB	81	125	206	0.393204	CHS	73	137	210	0.347619	CLM	53	135	188	0.281915	ESN	15	183	198	0.0757576	FIN	50
rs2531995	T	C	ACB	30	162	192	0.15625	ASW	26	96	122	0.213115	BEB	59	113	172	0.343023	CDX	51	135	186	0.274194	CEU	131	67	198	0.661616	CHB	64	142	206	0.31068	CHS	56	154	210	0.266667	CLM	77	111	188	0.409574	ESN	20	178	198	0.10101	FIN	115
rs17213965	T	C	ACB	40	152	192	0.208333	ASW	17	105	122	0.139344	BEB	13	159	172	0.0755814	CDX	0	186	186	0	CEU	26	172	198	0.131313	CHB	9	197	206	0.0436893	CHS	2	208	210	0.00952381	CLM	33	155	188	0.175532	ESN	38	160	198	0.191919	FIN	41
rs12444979	C	T	ACB	179	13	192	0.932292	ASW	107	15	122	0.877049	BEB	162	10	172	0.94186	CDX	186	0	186	1	CEU	167	31	198	0.843434	CHB	206	0	206	1	CHS	210	0	210	1	CLM	165	23	188	0.87766	ESN	187	11	198	0.944444	FIN	180
rs12446554	G	T	ACB	179	13	192	0.932292	ASW	107	15	122	0.877049	BEB	162	10	172	0.94186	CDX	186	0	186	1	CEU	167	31	198	0.843434	CHB	206	0	206	1	CHS	210	0	210	1	CLM	165	23	188	0.87766	ESN	187	11	198	0.944444	FIN	180
rs12446632	G	A	ACB	179	13	192	0.932292	ASW	107	15	122	0.877049	BEB	162	10	172	0.94186	CDX	186	0	186	1	CEU	167	31	198	0.843434	CHB	206	0	206	1	CHS	210	0	210	1	CLM	165	23	188	0.87766	ESN	187	11	198	0.944444	FIN	180
rs11639988	A	G	ACB	142	50	192	0.739583	ASW	87	35	122	0.713115	BEB	162	10	172	0.94186	CDX	186	0	186	1	CEU	167	31	198	0.843434	CHB	206	0	206	1	CHS	210	0	210	1	CLM	163	25	188	0.867021	ESN	153	45	198	0.772727	FIN	180
rs12597579	C	A	ACB	171	0	171	1	ASW	99	0	99	1	BEB	149	0	149	1	CDX	132	0	132	1	CEU	185	1	186	0.994624	CHB	149	0	149	1	CHS	162	0	162	1	CLM	176	0	176	1	ESN	180	0	180	1	FIN	186
rs7498665	G	A	ACB	61	131	192	0.317708	ASW	27	95	122	0.221311	BEB	31	141	172	0.180233	CDX	19	167	186	0.102151	CEU	72	126	198	0.363636	CHB	34	172	206	0.165049	CHS	27	183	210	0.128571	CLM	86	102	188	0.457447	ESN	36	162	198	0.181818	FIN	72
rs7359397	T	C	ACB	9	183	192	0.046875	ASW	9	113	122	0.0737705	BEB	27	145	172	0.156977	CDX	14	172	186	0.0752688	CEU	72	126	198	0.363636	CHB	33	173	206	0.160194	CHS	26	184	210	0.12381	CLM	83	105	188	0.441489	ESN	0	198	198	0	FIN	72
rs7184597	T	C	ACB	5	187	192	0.0260417	ASW	6	116	122	0.0491803	BEB	25	147	172	0.145349	CDX	14	172	186	0.0752688	CEU	65	133	198	0.328283	CHB	33	173	206	0.160194	CHS	26	184	210	0.12381	CLM	78	110	188	0.414894	ESN	0	198	198	0	FIN	64
rs6499640	A	G	ACB	128	64	192	0.666667	ASW	78	44	122	0.639344	BEB	77	95	172	0.447674	CDX	41	145	186	0.22043	CEU	121	77	198	0.611111	CHB	36	170	206	0.174757	CHS	41	169	210	0.195238	CLM	85	103	188	0.452128	ESN	133	65	198	0.671717	FIN	126
rs9940128	A	G	ACB	76	116	192	0.395833	ASW	55	67	122	0.45082	BEB	67	105	172	0.389535	CDX	39	147	186	0.209677	CEU	94	104	198	0.474747	CHB	42	164	206	0.203883	CHS	37	173	210	0.17619	CLM	67	121	188	0.356383	ESN	87	111	198	0.439394	FIN	82
rs1421085	C	T	ACB	20	172	192	0.104167	ASW	11	111	122	0.0901639	BEB	52	120	172	0.302326	CDX	30	156	186	0.16129	CEU	90	108	198	0.454545	CHB	31	175	206	0.150485	CHS	29	181	210	0.138095	CLM	62	126	188	0.329787	ESN	12	186	198	0.0606061	FIN	82
rs1558902	A	T	ACB	20	172	192	0.104167	ASW	11	111	122	0.0901639	BEB	52	120	172	0.302326	CDX	28	158	186	0.150538	CEU	90	108	198	0.454545	CHB	31	175	206	0.150485	CHS	29	181	210	0.138095	CLM	62	126	188	0.329787	ESN	12	186	198	0.0606061	FIN	82
rs1121980	A	G	ACB	90	102	192	0.46875	ASW	60	62	122	0.491803	BEB	67	105	172	0.389535	CDX	39	147	186	0.209677	CEU	94	104	198	0.474747	CHB	42	164	206	0.203883	CHS	35	175	210	0.166667	CLM	68	120	188	0.361702	ESN	91	107	198	0.459596	FIN	82
rs62033400	G	A	ACB	21	171	192	0.109375	ASW	11	111	122	0.0901639	BEB	49	123	172	0.284884	CDX	30	156	186	0.16129	CEU	88	110	198	0.444444	CHB	31	175	206	0.150485	CHS	29	181	210	0.138095	CLM	58	130	188	0.308511	ESN	12	186	198	0.0606061	FIN	78
rs17817449	G	T	ACB	78	114	192	0.40625	ASW	47	75	122	0.385246	BEB	49	123	172	0.284884	CDX	28	158	186	0.150538	CEU	88	110	198	0.444444	CHB	33	173	206	0.160194	CHS	29	181	210	0.138095	CLM	60	128	188	0.319149	ESN	77	121	198	0.388889	FIN	78
rs8043757	T	A	ACB	84	108	192	0.4375	ASW	53	69	122	0.434426	BEB	49	123	172	0.284884	CDX	28	158	186	0.150538	CEU	88	110	198	0.444444	CHB	31	175	206	0.150485	CHS	29	181	210	0.138095	CLM	62	126	188	0.329787	ESN	83	115	198	0.419192	FIN	77
rs8050136	A	C	ACB	86	106	192	0.447917	ASW	54	68	122	0.442623	BEB	49	123	172	0.284884	CDX	28	158	186	0.150538	CEU	88	110	198	0.444444	CHB	31	175	206	0.150485	CHS	29	181	210	0.138095	CLM	63	125	188	0.335106	ESN	87	111	198	0.439394	FIN	77
rs11075990	G	A	ACB	95	97	192	0.494792	ASW	56	66	122	0.459016	BEB	48	124	172	0.27907	CDX	28	158	186	0.150538	CEU	88	110	198	0.444444	CHB	32	174	206	0.15534	CHS	29	181	210	0.138095	CLM	64	124	188	0.340426	ESN	92	106	198	0.464646	FIN	78
rs9939609	A	T	ACB	95	97	192	0.494792	ASW	56	66	122	0.459016	BEB	48	124	172	0.27907	CDX	28	158	186	0.150538	CEU	88	110	198	0.444444	CHB	32	174	206	0.15534	CHS	29	181	210	0.138095	CLM	64	124	188	0.340426	ESN	92	106	198	0.464646	FIN	78
rs7202116	G	A	ACB	95	97	192	0.494792	ASW	56	66	122	0.459016	BEB	48	124	172	0.27907	CDX	28	158	186	0.150538	CEU	87	111	198	0.439394	CHB	32	174	206	0.15534	CHS	29	181	210	0.138095	CLM	64	124	188	0.340426	ESN	92	106	198	0.464646	FIN	78
rs7185735	G	A	ACB	95	97	192	0.494792	ASW	56	66	122	0.459016	BEB	48	124	172	0.27907	CDX	28	158	186	0.150538	CEU	87	111	198	0.439394	CHB	32	174	206	0.15534	CHS	29	181	210	0.138095	CLM	64	124	188	0.340426	ESN	92	106	198	0.464646	FIN	78
rs17817964	T	C	ACB	20	172	192	0.104167	ASW	11	111	122	0.0901639	BEB	47	125	172	0.273256	CDX	30	156	186	0.16129	CEU	87	111	198	0.439394	CHB	35	171	206	0.169903	CHS	34	176	210	0.161905	CLM	58	130	188	0.308511	ESN	12	186	198	0.0606061	FIN	78
rs12149832	A	G	ACB	20	172	192	0.104167	ASW	11	111	122	0.0901639	BEB	53	119	172	0.30814	CDX	28	158	186	0.150538	CEU	89	109	198	0.449495	CHB	35	171	206	0.169903	CHS	29	181	210	0.138095	CLM	60	128	188	0.319149	ESN	12	186	198	0.0606061	FIN	75
rs1424233	T	C	ACB	136	56	192	0.708333	ASW	81	41	122	0.663934	BEB	111	61	172	0.645349	CDX	107	79	186	0.575269	CEU	108	90	198	0.545455	CHB	144	62	206	0.699029	CHS	117	93	210	0.557143	CLM	107	81	188	0.569149	ESN	147	51	198	0.742424	FIN	75
rs11647936	A	T	ACB	171	21	192	0.890625	ASW	106	16	122	0.868852	BEB	137	35	172	0.796512	CDX	165	21	186	0.887097	CEU	131	67	198	0.661616	CHB	162	44	206	0.786408	CHS	180	30	210	0.857143	CLM	129	59	188	0.68617	ESN	188	10	198	0.949495	FIN	132
rs7187365	C	T	ACB	159	33	192	0.828125	ASW	94	28	122	0.770492	BEB	129	43	172	0.75	CDX	158	28	186	0.849462	CEU	171	27	198	0.863636	CHB	162	44	206	0.786408	CHS	149	61	210	0.709524	CLM	149	39	188	0.792553	ESN	150	48	198	0.757576	FIN	163
rs9906155	T	C	ACB	178	14	192	0.927083	ASW	114	8	122	0.934426	BEB	168	4	172	0.976744	CDX	185	1	186	0.994624	CEU	186	12	198	0.939394	CHB	192	14	206	0.932039	CHS	201	9	210	0.957143	CLM	185	3	188	0.984043	ESN	180	18	198	0.909091	FIN	194
rs7503807	A	C	ACB	101	91	192	0.526042	ASW	61	61	122	0.5	BEB	123	49	172	0.715116	CDX	133	53	186	0.715054	CEU	107	91	198	0.540404	CHB	134	72	206	0.650485	CHS	150	60	210	0.714286	CLM	118	70	188	0.62766	ESN	77	121	198	0.388889	FIN	120
rs1805081	T	C	ACB	182	10	192	0.947917	ASW	107	15	122	0.877049	BEB	133	39	172	0.773256	CDX	131	55	186	0.704301	CEU	103	95	198	0.520202	CHB	161	45	206	0.781553	CHS	162	48	210	0.771429	CLM	138	50	188	0.734043	ESN	198	0	198	1	FIN	124
rs1631486	A	G	ACB	159	33	192	0.828125	ASW	93	29	122	0.762295	BEB	59	113	172	0.343023	CDX	91	95	186	0.489247	CEU	64	134	198	0.323232	CHB	115	91	206	0.558252	CHS	120	90	210	0.571429	CLM	78	110	188	0.414894	ESN	170	28	198	0.858586	FIN	65
rs17700144	A	G	ACB	4	188	192	0.0208333	ASW	4	118	122	0.0327869	BEB	40	132	172	0.232558	CDX	2	184	186	0.0107527	CEU	47	151	198	0.237374	CHB	4	202	206	0.0194175	CHS	3	207	210	0.0142857	CLM	16	172	188	0.0851064	ESN	0	198	198	0	FIN	29
rs2331841	A	G	ACB	100	92	192	0.520833	ASW	60	62	122	0.491803	BEB	77	95	172	0.447674	CDX	36	150	186	0.193548	CEU	87	111	198	0.439394	CHB	42	164	206	0.203883	CHS	36	174	210	0.171429	CLM	76	112	188	0.404255	ESN	107	91	198	0.540404	FIN	87
rs6567160	C	T	ACB	44	148	192	0.229167	ASW	24	98	122	0.196721	BEB	45	127	172	0.261628	CDX	24	162	186	0.129032	CEU	51	147	198	0.257576	CHB	39	167	206	0.18932	CHS	32	178	210	0.152381	CLM	24	164	188	0.12766	ESN	32	166	198	0.161616	FIN	32
rs571312	A	C	ACB	71	121	192	0.369792	ASW	40	82	122	0.327869	BEB	45	127	172	0.261628	CDX	24	162	186	0.129032	CEU	51	147	198	0.257576	CHB	38	168	206	0.184466	CHS	32	178	210	0.152381	CLM	20	168	188	0.106383	ESN	63	135	198	0.318182	FIN	32
rs591166	A	T	ACB	158	34	192	0.822917	ASW	87	35	122	0.713115	BEB	77	95	172	0.447674	CDX	36	150	186	0.193548	CEU	87	111	198	0.439394	CHB	42	164	206	0.203883	CHS	36	174	210	0.171429	CLM	80	108	188	0.425532	ESN	164	34	198	0.828283	FIN	87
rs538656	T	G	ACB	79	113	192	0.411458	ASW	39	83	122	0.319672	BEB	45	127	172	0.261628	CDX	24	162	186	0.129032	CEU	51	147	198	0.257576	CHB	38	168	206	0.184466	CHS	33	177	210	0.157143	CLM	21	167	188	0.111702	ESN	82	116	198	0.414141	FIN	32
rs17782313	C	T	ACB	62	130	192	0.322917	ASW	34	88	122	0.278689	BEB	45	127	172	0.261628	CDX	24	162	186	0.129032	CEU	51	147	198	0.257576	CHB	38	168	206	0.184466	CHS	33	177	210	0.157143	CLM	21	167	188	0.111702	ESN	62	136	198	0.313131	FIN	32
rs10871777	G	A	ACB	64	128	192	0.333333	ASW	34	88	122	0.278689	BEB	45	127	172	0.261628	CDX	24	162	186	0.129032	CEU	52	146	198	0.262626	CHB	38	168	206	0.184466	CHS	33	177	210	0.157143	CLM	21	167	188	0.111702	ESN	66	132	198	0.333333	FIN	32
rs476828	C	T	ACB	82	110	192	0.427083	ASW	43	79	122	0.352459	BEB	54	118	172	0.313953	CDX	25	161	186	0.134409	CEU	52	146	198	0.262626	CHB	43	163	206	0.208738	CHS	35	175	210	0.166667	CLM	21	167	188	0.111702	ESN	88	110	198	0.444444	FIN	32
rs11152213	C	A	ACB	53	139	192	0.276042	ASW	28	94	122	0.229508	BEB	45	127	172	0.261628	CDX	24	162	186	0.129032	CEU	52	146	198	0.262626	CHB	38	168	206	0.184466	CHS	33	177	210	0.157143	CLM	20	168	188	0.106383	ESN	50	148	198	0.252525	FIN	32
rs8089364	C	T	ACB	30	162	192	0.15625	ASW	20	102	122	0.163934	BEB	43	129	172	0.25	CDX	24	162	186	0.129032	CEU	57	141	198	0.287879	CHB	39	167	206	0.18932	CHS	38	172	210	0.180952	CLM	21	167	188	0.111702	ESN	17	181	198	0.0858586	FIN	37
rs12970134	A	G	ACB	26	166	192	0.135417	ASW	16	106	122	0.131148	BEB	44	128	172	0.255814	CDX	24	162	186	0.129032	CEU	57	141	198	0.287879	CHB	36	170	206	0.174757	CHS	36	174	210	0.171429	CLM	21	167	188	0.111702	ESN	16	182	198	0.0808081	FIN	37
rs29941	G	A	ACB	159	33	192	0.828125	ASW	98	24	122	0.803279	BEB	99	73	172	0.575581	CDX	42	144	186	0.225806	CEU	137	61	198	0.691919	CHB	59	147	206	0.286408	CHS	41	169	210	0.195238	CLM	122	66	188	0.648936	ESN	171	27	198	0.863636	FIN	116
rs11084753	G	A	ACB	114	78	192	0.59375	ASW	79	43	122	0.647541	BEB	94	78	172	0.546512	CDX	53	133	186	0.284946	CEU	139	59	198	0.70202	CHB	83	123	206	0.402913	CHS	64	146	210	0.304762	CLM	123	65	188	0.654255	ESN	132	66	198	0.666667	FIN	128
rs11671664	G	A	ACB	176	16	192	0.916667	ASW	104	18	122	0.852459	BEB	151	21	172	0.877907	CDX	146	40	186	0.784946	CEU	181	17	198	0.914141	CHB	108	98	206	0.524272	CHS	134	76	210	0.638095	CLM	172	16	188	0.914894	ESN	180	18	198	0.909091	FIN	178
rs1800437	G	C	ACB	169	23	192	0.880208	ASW	105	17	122	0.860656	BEB	148	24	172	0.860465	CDX	158	28	186	0.849462	CEU	163	35	198	0.823232	CHB	168	38	206	0.815534	CHS	163	47	210	0.77619	CLM	162	26	188	0.861702	ESN	179	19	198	0.90404	FIN	147
rs10423928	T	A	ACB	166	26	192	0.864583	ASW	96	26	122	0.786885	BEB	148	24	172	0.860465	CDX	158	28	186	0.849462	CEU	163	35	198	0.823232	CHB	168	38	206	0.815534	CHS	163	47	210	0.77619	CLM	158	30	188	0.840426	ESN	171	27	198	0.863636	FIN	147
rs2287019	C	T	ACB	174	18	192	0.90625	ASW	106	16	122	0.868852	BEB	147	25	172	0.854651	CDX	159	27	186	0.854839	CEU	166	32	198	0.838384	CHB	169	37	206	0.820388	CHS	166	44	210	0.790476	CLM	164	24	188	0.87234	ESN	178	20	198	0.89899	FIN	153
rs3810291	A	G	ACB	27	165	192	0.140625	ASW	21	101	122	0.172131	BEB	75	97	172	0.436047	CDX	56	130	186	0.301075	CEU	135	63	198	0.681818	CHB	54	152	206	0.262136	CHS	51	159	210	0.242857	CLM	113	75	188	0.601064	ESN	13	185	198	0.0656566	FIN	124
rs17124318	C	G	ACB	190	2	192	0.989583	ASW	122	0	122	1	BEB	128	44	172	0.744186	CDX	151	35	186	0.811828	CEU	193	4	197	0.979695	CHB	175	31	206	0.849515	CHS	176	34	210	0.838095	CLM	178	10	188	0.946809	ESN	198	0	198	1	FIN	196
rs11208659	C	T	ACB	74	118	192	0.385417	ASW	43	79	122	0.352459	BEB	24	148	172	0.139535	CDX	13	173	186	0.0698925	CEU	9	189	198	0.0454545	CHB	15	191	206	0.0728155	CHS	8	202	210	0.0380952	CLM	27	161	188	0.143617	ESN	82	116	198	0.414141	FIN	13
rs3101336	C	T	ACB	98	94	192	0.510417	ASW	62	60	122	0.508197	BEB	123	49	172	0.715116	CDX	175	11	186	0.94086	CEU	126	72	198	0.636364	CHB	190	16	206	0.92233	CHS	197	13	210	0.938095	CLM	144	44	188	0.765957	ESN	91	107	198	0.459596	FIN	132
rs2568958	A	G	ACB	98	94	192	0.510417	ASW	63	59	122	0.516393	BEB	123	49	172	0.715116	CDX	175	11	186	0.94086	CEU	126	72	198	0.636364	CHB	190	16	206	0.92233	CHS	197	13	210	0.938095	CLM	144	44	188	0.765957	ESN	91	107	198	0.459596	FIN	132
rs2815752	A	G	ACB	98	94	192	0.510417	ASW	63	59	122	0.516393	BEB	123	49	172	0.715116	CDX	175	11	186	0.94086	CEU	126	72	198	0.636364	CHB	190	16	206	0.92233	CHS	197	13	210	0.938095	CLM	144	44	188	0.765957	ESN	91	107	198	0.459596	FIN	132
rs7531118	C	T	ACB	17	175	192	0.0885417	ASW	13	109	122	0.106557	BEB	47	125	172	0.273256	CDX	44	142	186	0.236559	CEU	114	84	198	0.575758	CHB	56	150	206	0.271845	CHS	52	158	210	0.247619	CLM	90	98	188	0.478723	ESN	4	194	198	0.020202	FIN	120
rs10789336	A	G	ACB	90	102	192	0.46875	ASW	65	57	122	0.532787	BEB	123	49	172	0.715116	CDX	175	11	186	0.94086	CEU	126	72	198	0.636364	CHB	190	16	206	0.92233	CHS	197	13	210	0.938095	CLM	144	44	188	0.765957	ESN	97	101	198	0.489899	FIN	132
rs1993709	G	A	ACB	168	24	192	0.875	ASW	101	21	122	0.827869	BEB	165	7	172	0.959302	CDX	185	1	186	0.994624	CEU	162	36	198	0.818182	CHB	204	2	206	0.990291	CHS	207	3	210	0.985714	CLM	170	18	188	0.904255	ESN	169	29	198	0.853535	FIN	171
rs1514177	C	G	ACB	116	76	192	0.604167	ASW	77	45	122	0.631148	BEB	93	79	172	0.540698	CDX	147	39	186	0.790323	CEU	93	105	198	0.469697	CHB	161	45	206	0.781553	CHS	151	59	210	0.719048	CLM	111	77	188	0.590426	ESN	128	70	198	0.646465	FIN	93
rs1514175	A	G	ACB	129	63	192	0.671875	ASW	80	42	122	0.655738	BEB	93	79	172	0.540698	CDX	147	39	186	0.790323	CEU	93	105	198	0.469697	CHB	161	45	206	0.781553	CHS	151	59	210	0.719048	CLM	111	77	188	0.590426	ESN	137	61	198	0.691919	FIN	93
rs1514174	C	T	ACB	140	52	192	0.729167	ASW	87	35	122	0.713115	BEB	107	65	172	0.622093	CDX	164	22	186	0.88172	CEU	93	105	198	0.469697	CHB	179	27	206	0.868932	CHS	167	43	210	0.795238	CLM	113	75	188	0.601064	ESN	160	38	198	0.808081	FIN	103
rs17381664	C	T	ACB	13	179	192	0.0677083	ASW	13	109	122	0.106557	BEB	42	130	172	0.244186	CDX	0	186	186	0	CEU	72	126	198	0.363636	CHB	1	205	206	0.00485437	CHS	0	210	210	0	CLM	73	115	188	0.388298	ESN	6	192	198	0.030303	FIN	74
rs1555543	C	A	ACB	90	102	192	0.46875	ASW	48	74	122	0.393443	BEB	102	70	172	0.593023	CDX	167	19	186	0.897849	CEU	115	83	198	0.580808	CHB	183	23	206	0.88835	CHS	188	22	210	0.895238	CLM	99	89	188	0.526596	ESN	80	118	198	0.40404	FIN	115
rs10783050	C	T	ACB	9	183	192	0.046875	ASW	15	107	122	0.122951	BEB	79	93	172	0.459302	CDX	84	102	186	0.451613	CEU	69	129	198	0.348485	CHB	100	106	206	0.485437	CHS	109	101	210	0.519048	CLM	70	118	188	0.37234	ESN	0	198	198	0	FIN	81
rs12408810	C	T	ACB	150	42	192	0.78125	ASW	91	31	122	0.745902	BEB	141	31	172	0.819767	CDX	114	72	186	0.612903	CEU	176	22	198	0.888889	CHB	135	71	206	0.65534	CHS	123	87	210	0.585714	CLM	150	38	188	0.797872	ESN	159	39	198	0.80303	FIN	166
rs17024258	T	C	ACB	11	181	192	0.0572917	ASW	9	113	122	0.0737705	BEB	0	172	172	0	CDX	0	186	186	0	CEU	9	189	198	0.0454545	CHB	0	206	206	0	CHS	0	210	210	0	CLM	4	184	188	0.0212766	ESN	11	187	198	0.0555556	FIN	15
rs984222	G	C	ACB	86	106	192	0.447917	ASW	50	72	122	0.409836	BEB	80	92	172	0.465116	CDX	86	100	186	0.462366	CEU	115	83	198	0.580808	CHB	125	81	206	0.606796	CHS	113	97	210	0.538095	CLM	112	76	188	0.595745	ESN	76	122	198	0.383838	FIN	148
rs1011731	G	A	ACB	172	20	192	0.895833	ASW	90	32	122	0.737705	BEB	74	98	172	0.430233	CDX	27	159	186	0.145161	CEU	79	119	198	0.39899	CHB	26	180	206	0.126214	CHS	33	177	210	0.157143	CLM	69	119	188	0.367021	ESN	188	10	198	0.949495	FIN	89
rs633715	C	T	ACB	18	174	192	0.09375	ASW	15	107	122	0.122951	BEB	16	156	172	0.0930233	CDX	9	177	186	0.0483871	CEU	47	151	198	0.237374	CHB	44	162	206	0.213592	CHS	38	172	210	0.180952	CLM	47	141	188	0.25	ESN	16	182	198	0.0808081	FIN	35
rs516636	A	C	ACB	19	173	192	0.0989583	ASW	15	107	122	0.122951	BEB	18	154	172	0.104651	CDX	9	177	186	0.0483871	CEU	47	151	198	0.237374	CHB	44	162	206	0.213592	CHS	36	174	210	0.171429	CLM	47	141	188	0.25	ESN	17	181	198	0.0858586	FIN	30
rs574367	T	G	ACB	19	173	192	0.0989583	ASW	15	107	122	0.122951	BEB	16	156	172	0.0930233	CDX	9	177	186	0.0483871	CEU	47	151	198	0.237374	CHB	44	162	206	0.213592	CHS	37	173	210	0.17619	CLM	47	141	188	0.25	ESN	17	181	198	0.0858586	FIN	29
rs543874	G	A	ACB	71	121	192	0.369792	ASW	40	82	122	0.327869	BEB	16	156	172	0.0930233	CDX	9	177	186	0.0483871	CEU	47	151	198	0.237374	CHB	44	162	206	0.213592	CHS	37	173	210	0.17619	CLM	47	141	188	0.25	ESN	54	144	198	0.272727	FIN	29
rs10913469	C	T	ACB	75	117	192	0.390625	ASW	38	84	122	0.311475	BEB	21	151	172	0.122093	CDX	20	166	186	0.107527	CEU	48	150	198	0.242424	CHB	50	156	206	0.242718	CHS	48	162	210	0.228571	CLM	47	141	188	0.25	ESN	67	131	198	0.338384	FIN	28
rs2820464	G	A	ACB	159	33	192	0.828125	ASW	96	26	122	0.786885	BEB	136	36	172	0.790698	CDX	149	37	186	0.801075	CEU	136	62	198	0.686869	CHB	145	61	206	0.703883	CHS	160	50	210	0.761905	CLM	113	75	188	0.601064	ESN	175	23	198	0.883838	FIN	133
rs4846567	G	T	ACB	180	12	192	0.9375	ASW	106	16	122	0.868852	BEB	137	35	172	0.796512	CDX	155	31	186	0.833333	CEU	141	57	198	0.712121	CHB	144	62	206	0.699029	CHS	163	47	210	0.77619	CLM	115	73	188	0.611702	ESN	188	10	198	0.949495	FIN	148
rs12145833	T	G	ACB	188	4	192	0.979167	ASW	113	9	122	0.92623	BEB	154	18	172	0.895349	CDX	174	12	186	0.935484	CEU	174	24	198	0.878788	CHB	190	16	206	0.92233	CHS	196	14	210	0.933333	CLM	165	23	188	0.87766	ESN	196	2	198	0.989899	FIN	171
rs6107853	A	G	ACB	36	156	192	0.1875	ASW	25	97	122	0.204918	BEB	73	99	172	0.424419	CDX	164	22	186	0.88172	CEU	74	124	198	0.373737	CHB	164	42	206	0.796117	CHS	169	41	210	0.804762	CLM	87	101	188	0.462766	ESN	22	176	198	0.111111	FIN	104
rs2145270	T	C	ACB	95	97	192	0.494792	ASW	53	69	122	0.434426	BEB	103	69	172	0.598837	CDX	173	13	186	0.930108	CEU	115	83	198	0.580808	CHB	182	24	206	0.883495	CHS	178	32	210	0.847619	CLM	124	64	188	0.659574	ESN	99	99	198	0.5	FIN	135
rs13041126	T	C	ACB	169	23	192	0.880208	ASW	99	23	122	0.811475	BEB	118	54	172	0.686047	CDX	149	37	186	0.801075	CEU	150	48	198	0.757576	CHB	150	56	206	0.728155	CHS	154	56	210	0.733333	CLM	125	63	188	0.664894	ESN	168	30	198	0.848485	FIN	145
rs4823006	A	G	ACB	139	53	192	0.723958	ASW	85	37	122	0.696721	BEB	64	108	172	0.372093	CDX	98	88	186	0.526882	CEU	117	81	198	0.590909	CHB	91	115	206	0.441748	CHS	99	111	210	0.471429	CLM	88	100	188	0.468085	ESN	148	50	198	0.747475	FIN	118
rs4854307	C	T	ACB	38	154	192	0.197917	ASW	25	97	122	0.204918	BEB	12	160	172	0.0697674	CDX	57	129	186	0.306452	CEU	7	191	198	0.0353535	CHB	68	138	206	0.330097	CHS	72	138	210	0.342857	CLM	31	157	188	0.164894	ESN	44	154	198	0.222222	FIN	32
rs2867125	C	T	ACB	175	17	192	0.911458	ASW	108	14	122	0.885246	BEB	139	33	172	0.80814	CDX	166	20	186	0.892473	CEU	166	32	198	0.838384	CHB	191	15	206	0.927184	CHS	189	21	210	0.9	CLM	158	30	188	0.840426	ESN	184	14	198	0.929293	FIN	164
rs6711012	C	G	ACB	175	17	192	0.911458	ASW	108	14	122	0.885246	BEB	139	33	172	0.80814	CDX	166	20	186	0.892473	CEU	166	32	198	0.838384	CHB	191	15	206	0.927184	CHS	189	21	210	0.9	CLM	158	30	188	0.840426	ESN	184	14	198	0.929293	FIN	164
rs2903492	A	G	ACB	175	17	192	0.911458	ASW	108	14	122	0.885246	BEB	139	33	172	0.80814	CDX	166	20	186	0.892473	CEU	166	32	198	0.838384	CHB	191	15	206	0.927184	CHS	189	21	210	0.9	CLM	158	30	188	0.840426	ESN	184	14	198	0.929293	FIN	164
rs12463617	C	A	ACB	151	41	192	0.786458	ASW	94	28	122	0.770492	BEB	147	25	172	0.854651	CDX	166	20	186	0.892473	CEU	166	32	198	0.838384	CHB	192	14	206	0.932039	CHS	189	21	210	0.9	CLM	156	32	188	0.829787	ESN	145	53	198	0.732323	FIN	163
rs11127485	T	C	ACB	173	19	192	0.901042	ASW	109	13	122	0.893443	BEB	149	23	172	0.866279	CDX	166	20	186	0.892473	CEU	165	33	198	0.833333	CHB	191	15	206	0.927184	CHS	189	21	210	0.9	CLM	157	31	188	0.835106	ESN	184	14	198	0.929293	FIN	162
rs6548238	C	T	ACB	173	19	192	0.901042	ASW	109	13	122	0.893443	BEB	149	23	172	0.866279	CDX	166	20	186	0.892473	CEU	165	33	198	0.833333	CHB	191	15	206	0.927184	CHS	188	22	210	0.895238	CLM	157	31	188	0.835106	ESN	183	15	198	0.924242	FIN	162
rs7561317	G	A	ACB	154	38	192	0.802083	ASW	93	29	122	0.762295	BEB	149	23	172	0.866279	CDX	166	20	186	0.892473	CEU	166	32	198	0.838384	CHB	191	15	206	0.927184	CHS	189	21	210	0.9	CLM	156	32	188	0.829787	ESN	150	48	198	0.757576	FIN	162
rs10189761	A	T	ACB	155	37	192	0.807292	ASW	95	27	122	0.778689	BEB	149	23	172	0.866279	CDX	166	20	186	0.892473	CEU	165	33	198	0.833333	CHB	191	15	206	0.927184	CHS	189	21	210	0.9	CLM	156	32	188	0.829787	ESN	154	44	198	0.777778	FIN	162
rs7586879	T	C	ACB	160	32	192	0.833333	ASW	88	34	122	0.721311	BEB	67	105	172	0.389535	CDX	69	117	186	0.370968	CEU	70	128	198	0.353535	CHB	80	126	206	0.38835	CHS	77	133	210	0.366667	CLM	55	133	188	0.292553	ESN	163	35	198	0.823232	FIN	60
rs6545814	G	A	ACB	162	30	192	0.84375	ASW	89	33	122	0.729508	BEB	69	103	172	0.401163	CDX	85	101	186	0.456989	CEU	87	111	198	0.439394	CHB	84	122	206	0.407767	CHS	87	123	210	0.414286	CLM	70	118	188	0.37234	ESN	163	35	198	0.823232	FIN	71
rs10182181	G	A	ACB	169	23	192	0.880208	ASW	99	23	122	0.811475	BEB	73	99	172	0.424419	CDX	86	100	186	0.462366	CEU	99	99	198	0.5	CHB	89	117	206	0.432039	CHS	87	123	210	0.414286	CLM	69	119	188	0.367021	ESN	185	13	198	0.934343	FIN	79
rs713586	C	T	ACB	169	23	192	0.880208	ASW	98	24	122	0.803279	BEB	75	97	172	0.436047	CDX	95	91	186	0.510753	CEU	98	100	198	0.494949	CHB	94	112	206	0.456311	CHS	100	110	210	0.47619	CLM	69	119	188	0.367021	ESN	189	9	198	0.954545	FIN	79
rs1561288	C	T	ACB	119	73	192	0.619792	ASW	85	37	122	0.696721	BEB	108	64	172	0.627907	CDX	144	42	186	0.774194	CEU	156	42	198	0.787879	CHB	141	65	206	0.684466	CHS	153	57	210	0.728571	CLM	108	80	188	0.574468	ESN	126	72	198	0.636364	FIN	132
rs7601155	T	C	ACB	21	171	192	0.109375	ASW	16	106	122	0.131148	BEB	5	167	172	0.0290698	CDX	40	146	186	0.215054	CEU	9	189	198	0.0454545	CHB	24	182	206	0.116505	CHS	27	183	210	0.128571	CLM	13	175	188	0.0691489	ESN	42	156	198	0.212121	FIN	6
rs17025867	A	G	ACB	1	191	192	0.00520833	ASW	1	121	122	0.00819672	BEB	9	163	172	0.0523256	CDX	0	186	186	0	CEU	1	197	198	0.00505051	CHB	1	205	206	0.00485437	CHS	0	210	210	0	CLM	1	187	188	0.00531915	ESN	0	198	198	0	FIN	3
rs6731302	A	G	ACB	41	151	192	0.213542	ASW	28	94	122	0.229508	BEB	75	97	172	0.436047	CDX	49	137	186	0.263441	CEU	88	110	198	0.444444	CHB	38	168	206	0.184466	CHS	48	162	210	0.228571	CLM	86	102	188	0.457447	ESN	37	161	198	0.186869	FIN	79
rs887912	T	C	ACB	11	181	192	0.0572917	ASW	3	119	122	0.0245902	BEB	15	157	172	0.0872093	CDX	0	186	186	0	CEU	55	143	198	0.277778	CHB	2	204	206	0.00970874	CHS	0	210	210	0	CLM	35	153	188	0.18617	ESN	7	191	198	0.0353535	FIN	46
rs6739392	A	T	ACB	51	141	192	0.265625	ASW	25	97	122	0.204918	BEB	49	123	172	0.284884	CDX	80	106	186	0.430108	CEU	76	122	198	0.383838	CHB	94	112	206	0.456311	CHS	89	121	210	0.42381	CLM	66	122	188	0.351064	ESN	33	165	198	0.166667	FIN	87
rs1345301	A	G	ACB	140	52	192	0.729167	ASW	93	29	122	0.762295	BEB	43	129	172	0.25	CDX	37	149	186	0.198925	CEU	98	100	198	0.494949	CHB	38	168	206	0.184466	CHS	32	178	210	0.152381	CLM	122	66	188	0.648936	ESN	162	36	198	0.818182	FIN	98
rs2890652	C	T	ACB	56	136	192	0.291667	ASW	46	76	122	0.377049	BEB	10	162	172	0.0581395	CDX	0	186	186	0	CEU	30	168	198	0.151515	CHB	0	206	206	0	CHS	1	209	210	0.0047619	CLM	29	159	188	0.154255	ESN	79	119	198	0.39899	FIN	48
rs10195252	T	C	ACB	44	148	192	0.229167	ASW	30	92	122	0.245902	BEB	148	24	172	0.860465	CDX	169	17	186	0.908602	CEU	109	89	198	0.550505	CHB	173	33	206	0.839806	CHS	191	19	210	0.909524	CLM	129	59	188	0.68617	ESN	48	150	198	0.242424	FIN	121
rs13389219	C	T	ACB	44	148	192	0.229167	ASW	30	92	122	0.245902	BEB	147	25	172	0.854651	CDX	169	17	186	0.908602	CEU	111	87	198	0.560606	CHB	173	33	206	0.839806	CHS	191	19	210	0.909524	CLM	131	57	188	0.696809	ESN	48	150	198	0.242424	FIN	122
rs13034723	A	G	ACB	16	176	192	0.0833333	ASW	15	107	122	0.122951	BEB	124	48	172	0.72093	CDX	134	52	186	0.72043	CEU	89	109	198	0.449495	CHB	140	66	206	0.679612	CHS	147	63	210	0.7	CLM	67	121	188	0.356383	ESN	10	188	198	0.0505051	FIN	117
rs16830366	T	C	ACB	12	180	192	0.0625	ASW	9	113	122	0.0737705	BEB	0	172	172	0	CDX	0	186	186	0	CEU	0	198	198	0	CHB	0	206	206	0	CHS	0	210	210	0	CLM	3	185	188	0.0159574	ESN	15	183	198	0.0757576	FIN	0
rs1440072	C	T	ACB	7	185	192	0.0364583	ASW	8	114	122	0.0655738	BEB	16	156	172	0.0930233	CDX	5	181	186	0.0268817	CEU	11	187	198	0.0555556	CHB	4	202	206	0.0194175	CHS	4	206	210	0.0190476	CLM	12	176	188	0.0638298	ESN	8	190	198	0.040404	FIN	5
rs4377469	T	G	ACB	111	81	192	0.578125	ASW	69	53	122	0.565574	BEB	138	34	172	0.802326	CDX	135	51	186	0.725806	CEU	179	19	198	0.90404	CHB	149	57	206	0.723301	CHS	135	75	210	0.642857	CLM	151	37	188	0.803191	ESN	96	102	198	0.484848	FIN	180
rs6784615	T	C	ACB	190	2	192	0.989583	ASW	118	4	122	0.967213	BEB	167	5	172	0.97093	CDX	180	6	186	0.967742	CEU	189	9	198	0.954545	CHB	202	4	206	0.980583	CHS	207	3	210	0.985714	CLM	179	9	188	0.952128	ESN	195	3	198	0.984848	FIN	188
rs2535633	G	C	ACB	132	60	192	0.6875	ASW	74	48	122	0.606557	BEB	72	100	172	0.418605	CDX	53	133	186	0.284946	CEU	62	136	198	0.313131	CHB	102	104	206	0.495146	CHS	79	131	210	0.37619	CLM	94	94	188	0.5	ESN	156	42	198	0.787879	FIN	75
rs6795735	C	T	ACB	23	169	192	0.119792	ASW	30	92	122	0.245902	BEB	42	130	172	0.244186	CDX	59	127	186	0.317204	CEU	102	96	198	0.515152	CHB	43	163	206	0.208738	CHS	52	158	210	0.247619	CLM	68	120	188	0.361702	ESN	21	177	198	0.106061	FIN	122
rs13078807	G	A	ACB	11	181	192	0.0572917	ASW	8	114	122	0.0655738	BEB	13	159	172	0.0755814	CDX	0	186	186	0	CEU	42	156	198	0.212121	CHB	0	206	206	0	CHS	0	210	210	0	CLM	35	153	188	0.18617	ESN	6	192	198	0.030303	FIN	37
rs6794092	G	A	ACB	170	22	192	0.885417	ASW	114	8	122	0.934426	BEB	170	2	172	0.988372	CDX	186	0	186	1	CEU	194	4	198	0.979798	CHB	206	0	206	1	CHS	210	0	210	1	CLM	182	6	188	0.968085	ESN	182	16	198	0.919192	FIN	197
rs1516725	C	T	ACB	152	40	192	0.791667	ASW	101	21	122	0.827869	BEB	149	23	172	0.866279	CDX	165	21	186	0.887097	CEU	173	25	198	0.873737	CHB	200	6	206	0.970874	CHS	194	16	210	0.92381	CLM	162	26	188	0.861702	ESN	160	38	198	0.808081	FIN	177
rs7647305	C	T	ACB	104	88	192	0.541667	ASW	72	50	122	0.590164	BEB	131	41	172	0.761628	CDX	163	23	186	0.876344	CEU	153	45	198	0.772727	CHB	193	13	206	0.936893	CHS	189	21	210	0.9	CLM	149	39	188	0.792553	ESN	124	74	198	0.626263	FIN	160
rs9816226	T	A	ACB	145	47	192	0.755208	ASW	99	23	122	0.811475	BEB	141	31	172	0.819767	CDX	165	21	186	0.887097	CEU	163	35	198	0.823232	CHB	201	5	206	0.975728	CHS	194	16	210	0.92381	CLM	153	35	188	0.81383	ESN	162	36	198	0.818182	FIN	165
rs9290936	G	T	ACB	135	57	192	0.703125	ASW	93	29	122	0.762295	BEB	138	34	172	0.802326	CDX	104	82	186	0.55914	CEU	171	27	198	0.863636	CHB	113	93	206	0.548544	CHS	124	86	210	0.590476	CLM	155	33	188	0.824468	ESN	130	68	198	0.656566	FIN	173
rs13130484	T	C	ACB	45	147	192	0.234375	ASW	25	97	122	0.204918	BEB	62	110	172	0.360465	CDX	60	126	186	0.322581	CEU	84	114	198	0.424242	CHB	61	145	206	0.296117	CHS	66	144	210	0.314286	CLM	73	115	188	0.388298	ESN	41	157	198	0.207071	FIN	92
rs16858082	T	C	ACB	124	68	192	0.645833	ASW	71	51	122	0.581967	BEB	107	65	172	0.622093	CDX	65	121	186	0.349462	CEU	113	85	198	0.570707	CHB	74	132	206	0.359223	CHS	77	133	210	0.366667	CLM	111	77	188	0.590426	ESN	123	75	198	0.621212	FIN	121
rs10938397	G	A	ACB	45	147	192	0.234375	ASW	25	97	122	0.204918	BEB	62	110	172	0.360465	CDX	60	126	186	0.322581	CEU	84	114	198	0.424242	CHB	61	145	206	0.296117	CHS	66	144	210	0.314286	CLM	72	116	188	0.382979	ESN	41	157	198	0.207071	FIN	92
rs348495	G	A	ACB	63	129	192	0.328125	ASW	38	84	122	0.311475	BEB	107	65	172	0.622093	CDX	62	124	186	0.333333	CEU	113	85	198	0.570707	CHB	74	132	206	0.359223	CHS	76	134	210	0.361905	CLM	105	83	188	0.558511	ESN	62	136	198	0.313131	FIN	121
rs13107325	T	C	ACB	1	191	192	0.00520833	ASW	2	120	122	0.0163934	BEB	0	172	172	0	CDX	0	186	186	0	CEU	19	179	198	0.0959596	CHB	0	206	206	0	CHS	0	210	210	0	CLM	11	177	188	0.0585106	ESN	0	198	198	0	FIN	2
rs3096490	G	A	ACB	54	138	192	0.28125	ASW	36	86	122	0.295082	BEB	84	88	172	0.488372	CDX	67	119	186	0.360215	CEU	125	73	198	0.631313	CHB	61	145	206	0.296117	CHS	57	153	210	0.271429	CLM	86	102	188	0.457447	ESN	57	141	198	0.287879	FIN	127
rs2607292	T	C	ACB	64	128	192	0.333333	ASW	46	76	122	0.377049	BEB	66	106	172	0.383721	CDX	131	55	186	0.704301	CEU	20	178	198	0.10101	CHB	151	55	206	0.73301	CHS	142	68	210	0.67619	CLM	59	129	188	0.31383	ESN	89	109	198	0.449495	FIN	20
rs2967951	T	C	ACB	44	148	192	0.229167	ASW	30	92	122	0.245902	BEB	67	105	172	0.389535	CDX	120	66	186	0.645161	CEU	22	176	198	0.111111	CHB	147	59	206	0.713592	CHS	140	70	210	0.666667	CLM	55	133	188	0.292553	ESN	60	138	198	0.30303	FIN	22
rs888789	A	G	ACB	80	112	192	0.416667	ASW	59	63	122	0.483607	BEB	75	97	172	0.436047	CDX	84	102	186	0.451613	CEU	117	81	198	0.590909	CHB	110	96	206	0.533981	CHS	104	106	210	0.495238	CLM	87	101	188	0.462766	ESN	93	105	198	0.469697	FIN	108
rs2307111	T	C	ACB	22	170	192	0.114583	ASW	20	102	122	0.163934	BEB	66	106	172	0.383721	CDX	81	105	186	0.435484	CEU	128	70	198	0.646465	CHB	100	106	206	0.485437	CHS	100	110	210	0.47619	CLM	85	103	188	0.452128	ESN	8	190	198	0.040404	FIN	127
rs2112347	T	G	ACB	81	111	192	0.421875	ASW	58	64	122	0.47541	BEB	69	103	172	0.401163	CDX	81	105	186	0.435484	CEU	132	66	198	0.666667	CHB	99	107	206	0.480583	CHS	99	111	210	0.471429	CLM	99	89	188	0.526596	ESN	94	104	198	0.474747	FIN	124
rs6893807	G	A	ACB	62	130	192	0.322917	ASW	43	79	122	0.352459	BEB	49	123	172	0.284884	CDX	117	69	186	0.629032	CEU	36	162	198	0.181818	CHB	113	93	206	0.548544	CHS	113	97	210	0.538095	CLM	32	156	188	0.170213	ESN	64	134	198	0.323232	FIN	29
rs261967	C	A	ACB	68	124	192	0.354167	ASW	51	71	122	0.418033	BEB	71	101	172	0.412791	CDX	106	80	186	0.569892	CEU	86	112	198	0.434343	CHB	84	122	206	0.407767	CHS	96	114	210	0.457143	CLM	83	105	188	0.441489	ESN	78	120	198	0.393939	FIN	99
rs4836133	A	C	ACB	169	20	189	0.89418	ASW	99	19	118	0.838983	BEB	81	66	147	0.55102	CDX	99	48	147	0.673469	CEU	86	97	183	0.469945	CHB	111	50	161	0.689441	CHS	101	58	159	0.63522	CLM	111	66	177	0.627119	ESN	170	20	190	0.894737	FIN	93
rs2033195	C	T	ACB	115	77	192	0.598958	ASW	71	51	122	0.581967	BEB	96	76	172	0.55814	CDX	176	10	186	0.946237	CEU	90	108	198	0.454545	CHB	200	6	206	0.970874	CHS	202	8	210	0.961905	CLM	101	87	188	0.537234	ESN	108	90	198	0.545455	FIN	86
rs7708584	A	G	ACB	54	138	192	0.28125	ASW	35	87	122	0.286885	BEB	89	83	172	0.517442	CDX	176	10	186	0.946237	CEU	93	105	198	0.469697	CHB	201	5	206	0.975728	CHS	201	9	210	0.957143	CLM	97	91	188	0.515957	ESN	56	142	198	0.282828	FIN	87
rs9313296	C	G	ACB	80	112	192	0.416667	ASW	46	76	122	0.377049	BEB	0	172	172	0	CDX	2	184	186	0.0107527	CEU	5	193	198	0.0252525	CHB	2	204	206	0.00970874	CHS	0	210	210	0	CLM	14	174	188	0.0744681	ESN	76	122	198	0.383838	FIN	2
rs955423	A	C	ACB	94	98	192	0.489583	ASW	55	67	122	0.45082	BEB	101	71	172	0.587209	CDX	102	84	186	0.548387	CEU	124	74	198	0.626263	CHB	115	91	206	0.558252	CHS	116	94	210	0.552381	CLM	74	114	188	0.393617	ESN	105	93	198	0.530303	FIN	103
rs13156607	T	C	ACB	64	128	192	0.333333	ASW	44	78	122	0.360656	BEB	49	123	172	0.284884	CDX	7	179	186	0.0376344	CEU	78	120	198	0.393939	CHB	3	203	206	0.0145631	CHS	3	207	210	0.0142857	CLM	37	151	188	0.196809	ESN	75	123	198	0.378788	FIN	90
rs6861681	A	G	ACB	10	182	192	0.0520833	ASW	12	110	122	0.0983607	BEB	19	153	172	0.110465	CDX	13	173	186	0.0698925	CEU	57	141	198	0.287879	CHB	17	189	206	0.0825243	CHS	13	197	210	0.0619048	CLM	37	151	188	0.196809	ESN	2	196	198	0.010101	FIN	85
rs9328321	A	G	ACB	128	64	192	0.666667	ASW	61	61	122	0.5	BEB	42	130	172	0.244186	CDX	37	149	186	0.198925	CEU	45	153	198	0.227273	CHB	31	175	206	0.150485	CHS	41	169	210	0.195238	CLM	36	152	188	0.191489	ESN	148	50	198	0.747475	FIN	48
rs1294421	G	T	ACB	149	43	192	0.776042	ASW	86	36	122	0.704918	BEB	54	118	172	0.313953	CDX	60	126	186	0.322581	CEU	113	85	198	0.570707	CHB	53	153	206	0.257282	CHS	59	151	210	0.280952	CLM	109	79	188	0.579787	ESN	146	52	198	0.737374	FIN	122
rs6931262	T	C	ACB	56	136	192	0.291667	ASW	26	96	122	0.213115	BEB	7	165	172	0.0406977	CDX	40	146	186	0.215054	CEU	2	196	198	0.010101	CHB	32	174	206	0.15534	CHS	46	164	210	0.219048	CLM	3	185	188	0.0159574	ESN	65	133	198	0.328283	FIN	6
rs9356744	T	C	ACB	63	129	192	0.328125	ASW	56	66	122	0.459016	BEB	106	66	172	0.616279	CDX	130	56	186	0.698925	CEU	133	65	198	0.671717	CHB	125	81	206	0.606796	CHS	127	83	210	0.604762	CLM	129	59	188	0.68617	ESN	53	145	198	0.267677	FIN	125
rs2206734	C	T	ACB	148	44	192	0.770833	ASW	99	23	122	0.811475	BEB	111	61	172	0.645349	CDX	132	54	186	0.709677	CEU	166	32	198	0.838384	CHB	125	81	206	0.606796	CHS	127	83	210	0.604762	CLM	158	30	188	0.840426	ESN	148	50	198	0.747475	FIN	160
rs2076529	C	T	ACB	59	133	192	0.307292	ASW	38	84	122	0.311475	BEB	82	90	172	0.476744	CDX	43	143	186	0.231183	CEU	93	105	198	0.469697	CHB	68	138	206	0.330097	CHS	38	172	210	0.180952	CLM	97	91	188	0.515957	ESN	36	162	198	0.181818	FIN	88
rs206936	G	A	ACB	93	99	192	0.484375	ASW	72	50	122	0.590164	BEB	65	107	172	0.377907	CDX	83	103	186	0.446237	CEU	37	161	198	0.186869	CHB	112	94	206	0.543689	CHS	96	114	210	0.457143	CLM	78	110	188	0.414894	ESN	118	80	198	0.59596	FIN	39
rs6905288	A	G	ACB	90	102	192	0.46875	ASW	66	56	122	0.540984	BEB	140	32	172	0.813953	CDX	132	54	186	0.709677	CEU	115	83	198	0.580808	CHB	160	46	206	0.776699	CHS	146	64	210	0.695238	CLM	103	85	188	0.547872	ESN	98	100	198	0.494949	FIN	120
rs2206277	T	C	ACB	28	164	192	0.145833	ASW	20	102	122	0.163934	BEB	32	140	172	0.186047	CDX	37	149	186	0.198925	CEU	33	165	198	0.166667	CHB	48	158	206	0.23301	CHS	40	170	210	0.190476	CLM	44	144	188	0.234043	ESN	21	177	198	0.106061	FIN	42
rs987237	G	A	ACB	21	171	192	0.109375	ASW	9	113	122	0.0737705	BEB	29	143	172	0.168605	CDX	20	166	186	0.107527	CEU	33	165	198	0.166667	CHB	31	175	206	0.150485	CHS	29	181	210	0.138095	CLM	43	145	188	0.228723	ESN	11	187	198	0.0555556	FIN	42
rs9473924	T	G	ACB	70	122	192	0.364583	ASW	43	79	122	0.352459	BEB	63	109	172	0.366279	CDX	64	122	186	0.344086	CEU	62	136	198	0.313131	CHB	49	157	206	0.237864	CHS	59	151	210	0.280952	CLM	64	124	188	0.340426	ESN	64	134	198	0.323232	FIN	64
rs2207139	G	A	ACB	21	171	192	0.109375	ASW	9	113	122	0.0737705	BEB	32	140	172	0.186047	CDX	17	169	186	0.0913978	CEU	33	165	198	0.166667	CHB	30	176	206	0.145631	CHS	28	182	210	0.133333	CLM	42	146	188	0.223404	ESN	10	188	198	0.0505051	FIN	41
rs1321847	A	G	ACB	27	165	192	0.140625	ASW	14	108	122	0.114754	BEB	8	164	172	0.0465116	CDX	25	161	186	0.134409	CEU	14	184	198	0.0707071	CHB	31	175	206	0.150485	CHS	49	161	210	0.233333	CLM	11	177	188	0.0585106	ESN	31	167	198	0.156566	FIN	26
rs974417	C	T	ACB	115	77	192	0.598958	ASW	84	38	122	0.688525	BEB	121	51	172	0.703488	CDX	166	20	186	0.892473	CEU	157	41	198	0.792929	CHB	160	46	206	0.776699	CHS	175	35	210	0.833333	CLM	153	35	188	0.81383	ESN	122	76	198	0.616162	FIN	168
rs9491696	G	C	ACB	74	118	192	0.385417	ASW	49	73	122	0.401639	BEB	81	91	172	0.47093	CDX	88	98	186	0.473118	CEU	100	98	198	0.505051	CHB	105	101	206	0.509709	CHS	111	99	210	0.528571	CLM	84	104	188	0.446809	ESN	78	120	198	0.393939	FIN	96
rs7745274	A	G	ACB	112	80	192	0.583333	ASW	68	54	122	0.557377	BEB	95	77	172	0.552326	CDX	106	80	186	0.569892	CEU	110	88	198	0.555556	CHB	117	89	206	0.567961	CHS	122	88	210	0.580952	CLM	93	95	188	0.494681	ESN	121	77	198	0.611111	FIN	105
rs1055144	T	C	ACB	10	182	192	0.0520833	ASW	16	106	122	0.131148	BEB	75	97	172	0.436047	CDX	60	126	186	0.322581	CEU	32	166	198	0.161616	CHB	101	105	206	0.490291	CHS	91	119	210	0.433333	CLM	17	171	188	0.0904255	ESN	1	197	198	0.00505051	FIN	59
rs10261878	C	A	ACB	78	114	192	0.40625	ASW	52	70	122	0.42623	BEB	164	8	172	0.953488	CDX	175	11	186	0.94086	CEU	186	12	198	0.939394	CHB	197	9	206	0.956311	CHS	207	3	210	0.985714	CLM	164	24	188	0.87234	ESN	49	149	198	0.247475	FIN	192
rs1406503	C	G	ACB	1	191	192	0.00520833	ASW	7	115	122	0.057377	BEB	1	171	172	0.00581395	CDX	16	170	186	0.0860215	CEU	4	194	198	0.020202	CHB	5	201	206	0.0242718	CHS	5	205	210	0.0238095	CLM	7	181	188	0.037234	ESN	4	194	198	0.020202	FIN	6
rs4730779	A	G	ACB	171	21	192	0.890625	ASW	101	21	122	0.827869	BEB	82	90	172	0.476744	CDX	75	111	186	0.403226	CEU	90	108	198	0.454545	CHB	87	119	206	0.42233	CHS	86	124	210	0.409524	CLM	92	96	188	0.489362	ESN	195	3	198	0.984848	FIN	103
rs11777345	C	G	ACB	181	11	192	0.942708	ASW	107	15	122	0.877049	BEB	157	15	172	0.912791	CDX	168	18	186	0.903226	CEU	172	26	198	0.868687	CHB	177	29	206	0.859223	CHS	191	19	210	0.909524	CLM	172	16	188	0.914894	ESN	184	14	198	0.929293	FIN	174
rs17150703	A	G	ACB	2	190	192	0.0104167	ASW	2	120	122	0.0163934	BEB	17	155	172	0.0988372	CDX	32	154	186	0.172043	CEU	20	178	198	0.10101	CHB	32	174	206	0.15534	CHS	21	189	210	0.1	CLM	18	170	188	0.0957447	ESN	0	198	198	0	FIN	34
rs4735692	A	G	ACB	92	100	192	0.479167	ASW	52	70	122	0.42623	BEB	72	100	172	0.418605	CDX	67	119	186	0.360215	CEU	122	76	198	0.616162	CHB	78	128	206	0.378641	CHS	76	134	210	0.361905	CLM	92	96	188	0.489362	ESN	72	126	198	0.363636	FIN	125
rs10968576	G	A	ACB	31	161	192	0.161458	ASW	28	94	122	0.229508	BEB	33	139	172	0.19186	CDX	25	161	186	0.134409	CEU	67	131	198	0.338384	CHB	41	165	206	0.199029	CHS	38	172	210	0.180952	CLM	44	144	188	0.234043	ESN	25	173	198	0.126263	FIN	72
rs1412239	G	C	ACB	31	161	192	0.161458	ASW	28	94	122	0.229508	BEB	34	138	172	0.197674	CDX	25	161	186	0.134409	CEU	67	131	198	0.338384	CHB	40	166	206	0.194175	CHS	38	172	210	0.180952	CLM	44	144	188	0.234043	ESN	25	173	198	0.126263	FIN	73
rs11142387	C	A	ACB	72	120	192	0.375	ASW	42	80	122	0.344262	BEB	111	61	172	0.645349	CDX	82	104	186	0.44086	CEU	105	93	198	0.530303	CHB	73	133	206	0.354369	CHS	71	139	210	0.338095	CLM	103	85	188	0.547872	ESN	59	139	198	0.29798	FIN	111
rs2275848	T	G	ACB	115	77	192	0.598958	ASW	83	39	122	0.680328	BEB	146	26	172	0.848837	CDX	158	28	186	0.849462	CEU	171	27	198	0.863636	CHB	193	13	206	0.936893	CHS	190	20	210	0.904762	CLM	165	23	188	0.87766	ESN	133	65	198	0.671717	FIN	160
rs10993160	A	G	ACB	190	2	192	0.989583	ASW	118	4	122	0.967213	BEB	159	13	172	0.924419	CDX	154	32	186	0.827957	CEU	190	8	198	0.959596	CHB	166	40	206	0.805825	CHS	163	47	210	0.77619	CLM	160	28	188	0.851064	ESN	198	0	198	1	FIN	186
rs817858	G	C	ACB	1	191	192	0.00520833	ASW	5	117	122	0.0409836	BEB	17	155	172	0.0988372	CDX	28	158	186	0.150538	CEU	6	192	198	0.030303	CHB	19	187	206	0.092233	CHS	30	180	210	0.142857	CLM	17	171	188	0.0904255	ESN	3	195	198	0.0151515	FIN	7
rs10894604	G	T	ACB	27	165	192	0.140625	ASW	24	98	122	0.196721	BEB	20	152	172	0.116279	CDX	4	182	186	0.0215054	CEU	66	132	198	0.333333	CHB	3	203	206	0.0145631	CHS	4	206	210	0.0190476	CLM	50	138	188	0.265957	ESN	25	173	198	0.126263	FIN	53
rs12964056	G	A	ACB	68	124	192	0.354167	ASW	44	78	122	0.360656	BEB	92	80	172	0.534884	CDX	108	78	186	0.580645	CEU	135	63	198	0.681818	CHB	151	55	206	0.73301	CHS	133	77	210	0.633333	CLM	113	75	188	0.601064	ESN	55	143	198	0.277778	FIN	139
rs2236835	G	A	ACB	192	0	192	1	ASW	121	1	122	0.991803	BEB	154	18	172	0.895349	CDX	172	14	186	0.924731	CEU	193	5	198	0.974747	CHB	183	23	206	0.88835	CHS	192	18	210	0.914286	CLM	182	6	188	0.968085	ESN	198	0	198	1	FIN	196
rs933117	G	A	ACB	163	29	192	0.848958	ASW	110	12	122	0.901639	BEB	169	3	172	0.982558	CDX	181	5	186	0.973118	CEU	180	18	198	0.909091	CHB	180	26	206	0.873786	CHS	190	20	210	0.904762	CLM	157	31	188	0.835106	ESN	168	30	198	0.848485	FIN	180
rs939583	T	C	ACB	175	17	192	0.911458	ASW	109	13	122	0.893443	BEB	139	33	172	0.80814	CDX	166	20	186	0.892473	CEU	166	32	198	0.838384	CHB	191	15	206	0.927184	CHS	189	21	210	0.9	CLM	158	30	188	0.840426	ESN	185	13	198	0.934343	FIN	164
rs8192472	C	T	ACB	144	48	192	0.75	ASW	82	40	122	0.672131	BEB	77	95	172	0.447674	CDX	95	91	186	0.510753	CEU	127	71	198	0.641414	CHB	81	125	206	0.393204	CHS	107	103	210	0.509524	CLM	119	69	188	0.632979	ESN	144	54	198	0.727273	FIN	141
rs6867983	C	T	ACB	142	50	192	0.739583	ASW	93	29	122	0.762295	BEB	146	26	172	0.848837	CDX	158	28	186	0.849462	CEU	171	27	198	0.863636	CHB	200	6	206	0.970874	CHS	193	17	210	0.919048	CLM	139	49	188	0.739362	ESN	151	47	198	0.762626	FIN	173
rs2570467	G	A	ACB	19	173	192	0.0989583	ASW	20	102	122	0.163934	BEB	51	121	172	0.296512	CDX	36	150	186	0.193548	CEU	71	127	198	0.358586	CHB	28	178	206	0.135922	CHS	30	180	210	0.142857	CLM	44	144	188	0.234043	ESN	22	176	198	0.111111	FIN	71
rs3936060	G	C	ACB	71	121	192	0.369792	ASW	61	61	122	0.5	BEB	27	145	172	0.156977	CDX	2	184	186	0.0107527	CEU	37	161	198	0.186869	CHB	1	205	206	0.00485437	CHS	6	204	210	0.0285714	CLM	29	159	188	0.154255	ESN	94	104	198	0.474747	FIN	43
rs1294410	C	T	ACB	158	34	192	0.822917	ASW	88	34	122	0.721311	BEB	55	117	172	0.319767	CDX	60	126	186	0.322581	CEU	118	80	198	0.59596	CHB	53	153	206	0.257282	CHS	60	150	210	0.285714	CLM	113	75	188	0.601064	ESN	158	40	198	0.79798	FIN	126
rs2275215	C	T	ACB	95	97	192	0.494792	ASW	54	68	122	0.442623	BEB	90	82	172	0.523256	CDX	76	110	186	0.408602	CEU	48	150	198	0.242424	CHB	86	120	206	0.417476	CHS	84	126	210	0.4	CLM	44	144	188	0.234043	ESN	129	69	198	0.651515	FIN	55
rs2075064	C	T	ACB	176	16	192	0.916667	ASW	95	27	122	0.778689	BEB	106	66	172	0.616279	CDX	104	82	186	0.55914	CEU	104	94	198	0.525253	CHB	126	80	206	0.61165	CHS	121	89	210	0.57619	CLM	104	84	188	0.553191	ESN	190	8	198	0.959596	FIN	112
[truncated: 88 more columns]
